# Supplementary material for: Resting energy expenditure and substrate oxidation rates correlate to temperature and outcome after cardiac arrest - a prospective observational cohort study
Source: Crit Care. 2015 Mar 29;19(1):128. doi: 10.1186/s13054-015-0856-2 (PMC4404232; doi:10.1186/s13054-015-0856-2)
Supplement: Additional file 1: — Mean dosage of medications given to patients with favourable and unfavourable neurological outcome and mean blood glucose at different measurements. All medications are given as median and interquartile range. Blood glucose is given as mean ± SD. [file 13054_2015_856_MOESM1_ESM.xlsx]

## Sheet: Sheet1
Points of measurement (°C)	33	33	34.5	34.5	36	36	36.8	36.8	37.6	37.6
Neurological outcome (CPC)	1-2	3-5	1-2	3-5	1-2	3-5	1-2	3-5	1-2	3-5
Number of patients	15	10	15	8	15	8	15	8	13	8
Rocuronium µg/kg/min	8.3 (8.1 - 9.0)	8.3 (8.0 - 8.9)	.,3 (7.6 - 9.0)	8.3 (7.9 - 8.9)	8.3 (7.6 - 9.0)	8.3 (7.9 - 8.9)	0	0	0	0
Midazolam µg/kg/min	3 (2.5 - 3.6)	3 (2.5 - 3.3)	3 (2.5 - 3.6)	3.2 (2.5 - 3.5)	3 (2.5 - 3.6)	3.2 (2.5 - 3.5)	0	0	0	0
Fentanyl µg/kg/min	0.05 (0.05 - 0.06)	0.04 (0.03 - 0.05)	0.05 (0.05 -0.06)	0.05 (0.04 - 0.05)	0.05 (0.05 - 0.06)	0.05 (0.04 - 0.05)	0	0	0	0
No of patients with norepinephrine therapy (%)	10 (66)	8 (80)	11 (73)	7 (70)	13 (87)	6 (60)	11 (73)	4 (40)	4 (27)	7 (70)
Norepinephrine µg/kg/min	0.12 (0.07- 0.18)	0.09 (0.05 - 0.12)	0.09 (0.05 - 0.18)	0.11 (0.82 - 0.16)	0.07 (0.05 - 0.18)	0.12 (0.07 - 0.18)	0.07 (0.04-0.11)	0.09 (0.07 - 0.15)	0.09 ((0.07 -0.09)	0.09 (0.06 - 0.14)
Blood glucose mg/dL	118 ± 25	110 ± 33	101 ± 18	102 ± 25	99 ± 17	107 ± 16	98 ± 10	108 ± 19	96 ± 13	107 ± 20
Insulin IU/h	0 (0-0.5)	0 (0-2.3)	0 (0-0.7)	1 (0-1.5)	0.1 (0-0.9)	0.3 (0-0.9)	0 (0-0.5)	0.3 (0-0.9)	0.4 (0-0.8)	0.4 (0-1.7)
